# Supplementary material for: Effect of Gamma Irradiation and Simulated Physiological Conditions on the Physicochemical Properties of a 3D-Printed βTCP Composite
Source: Polymers (Basel). 2026 Mar 27;18(7):817. doi: 10.3390/polym18070817 (PMC13074754; doi:10.3390/polym18070817)
Supplement: Supplementary file 1 [file polymers-18-00817-s001.zip]

Archive with 1 entries (1 files):
- polymers-4189846-supplementary.pdf
